# Supplementary material for: Capsaicin Targets Lipogenesis in HepG2 Cells Through AMPK Activation, AKT Inhibition and PPARs Regulation
Source: Int J Mol Sci. 2019 Apr 3;20(7):1660. doi: 10.3390/ijms20071660 (PMC6480012; doi:10.3390/ijms20071660)
Supplement: Supplementary file 1 [file ijms-20-01660-s001.zip]

Archive with 1 entries (1 files):
- ijms-470616-supplementary.pptx
